# Supplementary material for: CPT-SIOP registry: evaluation of risk factors for disease progression in pediatric choroid plexus papilloma
Source: J Neurooncol. 2025 Jun 26;175(1):333–43. doi: 10.1007/s11060-025-05136-4 (PMC12367813; doi:10.1007/s11060-025-05136-4)
Supplement: Supplementary file 1 — Supplementary Material 1: Table 1 “clinical courses” [file 11060_2025_5136_MOESM1_ESM.xlsx]

## Sheet: Tabelle1
Patient No.	Molecular subgroup	Histology							Primary Outcome				Secondary Outcome							Tertiary Outcome			Last FU
1	pediatric A	CPP	R+		PD*				CR														CR
2	pediatric A	aCPP		2x CPT-SIOP-2009, standard arm A					CR														CR
3	missing	aCPP			Local				CR	rostral resection margin			CR	dorsal resection margin			6x CPT-	CSI CD: 35.2 Gy and Boost left lateral ventricle	SIOP- 2000	PR			PR
4	pediatric B	CPP		Vinblastin					CR														CR
5	missing	aCPP	R+						residual tumor				residual tumor, SD	PD						CR			CR
6	pediatric B	aCPP	R+						CR														CR
7	missing	CPP	R+						CR														CR
8	pediatric A	aCPP		6x CPT-SIOP-2009, standard arm A					CR														CR
9	adult	CPP	R+		multiple intracranial metastases		6x CPT-SIOP- 2000 (CarbEV)		SD														SD
10	missing	aCPP		6x CPT-SIOP- 2000 (CarbEV)					CR														CR
11	missing	aCPP			combined (local and spinal metastases)	6x Rel.-	Proton therapy CSI CD: 36 Gy, Tumorregion CD 54 Gy, Boost L4/5 + S1 until 50.4 Gy	CPT-SIOP-2009, Arm A	SD														SD
12	missing	aCPP	R+	2x CPT-SIOP-2009, standard arm A					CR														CR
13	pediatric B	aCPP	R+		PD	6x Rel.-CPT-SIOP-2009, Arm A (07/2016 - 01/17, six cycles of chemotherapy: CycEV and CarbEV alternating)		Local RT CD: 54 Gy	SD (local)	left lateral ventricel	PD		R0, M2b (no early postoperative MRI)	metastatic relapse BWK6/7; Liquor: M1 following M0	CSI CD: PT=55 Gy, Metastases=49.6 Gy					PR, M2b	PD, M2b under Sirolimus and Thalidomid	18x Bevacizu- mab	DOD
14	adult	CPP	R+						SD, residual tumor	PD			SD	PD (cranial and spinal)	postoperative residual tumor	6x CarbEv				SD			SD
15	pediatric B	aCPP	R+		Local (local report)		6x Rel. CPT-SIOP-2009 (CarbEV)	Local RT CD: 54 Gy	CR (local)														CR
16	pediatric A	aCPP	R+						SD														SD
17	missing	aCPP	R+		intraventricular haemorrahgie				residual tumor				CR										CR
18	missing	aCPP	R						CR														CR
19	missing	aCPP	R+						CR														CR
20	missing	aCPP	R+						CR														CR
21	pediatric A	aCPP			Local				CR														CR
22	pediatric A	CPP			Local				CR														CR
23	pediatric B	aCPP	R+		Local	PD/ with metastasis in 4th ventricle			R0, M2b	6x CarbEV			CR										PD
24	missing	CPP	R+	M+	PD				R0, M2a, M2bb														PR
25	pediatric B	CPP			Li-Fraumeni-Syndrom (watch & wait)				CR														CR
Table legend
R+	residual tumor
R0	no residual tumor
M+	metasases
M0	no metastases
PD	progressive disease
	relapse
*	residual tumor
	re-surgery
FU	follow-up
CR	complete remission
PR	partial remission
SD	stable disease
DOD	died of disease
CPT SIOP 2009 standard arm A	Cyclophosphamide//VP16/VCR (CycEV) alternating with Carboplatin/VP16/VCR (CarbEV)
CPT-SIOP-2000	CycEV/CarbEV
CD	cumulative dose
PE	biopsy
